# Supplementary material for: Morphologic and Hemodynamic Analysis in the Patients with Multiple Intracranial Aneurysms: Ruptured versus Unruptured
Source: PLoS One. 2015 Jul 6;10(7):e0132494. doi: 10.1371/journal.pone.0132494 (PMC4492509; doi:10.1371/journal.pone.0132494)
Supplement: S1 Table — (XLSX) [file pone.0132494.s001.xlsx]

## Sheet: final
name	ID	Group	position	relative p	relative p	sah	B/L	B/L	Hmax	Neck width	D	AR	SR	S	Vmm	maxWSS-an	maxWSS-par	minWSSan	minWSSpar	TAWSS-an	TAWSS-par	OSI-an	OSI-par	LSA-%	inflow	stable	vorNum	P-WSSmax	P-WSSmin
黄淑苓	382844	1	R MCA	far	2	T	B	2	2.6944	3.633	2.9037	0.741646	0.92792	26.3432	21.0468	73.002	104.471	0.297145	0.156585	20.8094	23.1034	0.0108604	0.0214016	2.46111	1	2	1	1	1
玉英	388207	1	R PCoA	near	1	T	L	1	3.8148	1.876	3.1044	2.03348	1.22884	27.4845	10.8457	46.533	91.2521	0.141743	3.39237	5.57759	26.0493	0.00788942	0.000471147	45.8542	1	2	2	2	1
徐秀明	391417	1	L PCoA	far	2	T	B	2	4.4742	3.1888	2.7227	1.4031	1.6433	39.9565	19.4391	95.6514	167.988	1.23652	0.555474	28.9584	41.1654	0.00726073	0.00154783	0.0299043	1	1	1	2	1
林伟	395835	1	L OphA	near	1	T	L	1	5.5504	2.862	3.1557	1.93934	1.75885	62.1815	41.3527	50.169	120.637	0.0211245	2.07248	9.56429	30.2318	0.00974659	0.000377503	17.2345	1	1	1	1	1
李怀敏	399451	1	L PCoA	far	2	T	B	2	5.123	5.625	4.6733	0.910756	1.09623	74.3922	63.7264	46.0965	72.6178	0.249402	0.394973	13.6725	15.9703	0.0275011	0.0064322	2.76278	1	1	1	1	1
高安妮	397158	1	R OphA(bled）	near	1	T	B	2	7.421	5.8674	3.6006	1.26479	2.06105	187.492	249.131	52.4759	71.9629	0.0718553	0.191158	7.18024	17.1724	0.0367076	0.00646394	0.83418	1	1	1	2	1
王桂荣	404452	1	R ACA	far	2	T	B	2	3.4028	2.055	1.60901	1.65586	2.11484	22.2301	15.3496	25.3988	27.1524	0.597132	0.145658	7.13672	7.56687	0.00174707	0.000869216	26.9058	1	2	2	2	1
杜秀如	376012	1	R PCoA	far	2	T	B	2	3.2685	3.0524	3.7214	1.0708	0.878298	30.3272	16.7841	46.5708	74.8434	0.0533867	0.425124	9.9624	19.4669	0.0271622	0.0108089	2.63641	1	2	1	2	1
刘淑伶	375956	1	R PCoA	near	1	T	L	1	3.8377	2.783	3.8036	1.37898	1.00897	34.3265	18.7919	47.589	59.5518	0.361705	0.0443367	12.0402	16.7877	0.006747	0.00216015	0.207531	1	1	1	1	1
李玉华	410680	1	R MCA	far	2	T	L	1	3.4618	3.3328	2.58887	1.03871	1.33719	44.4143	31.6974	26.8776	36.2196	0.0759466	0.0967734	2.81071	6.99136	0.0109922	0.00384078	0.14851	1	1	1	2	1
赵万凤	376608	1	L PCoA	far	2	T	L	1	4.2788	5.8942	3.063	0.725934	1.39693	65.7617	57.2182	117.553	128.453	0.237863	0.482482	31.1978	33.3012	0.0288395	0.0193775	0.0147254	1	1	1	2	1
郭桂兰	394690	1	L PCoA	far	2	T	L	1	4.619	3.7636	3.2156	1.22728	1.43643	45.1961	27.6613	86.5727	120.91	0.452784	2.20398	28.4126	40.2243	0.0814676	0.0156196	1.05257	1	1	1	1	1
胡井祥	395631	1	L Acom	far	2	T	B	2	4.538	3.0352	2.51167	1.49512	1.80677	38.9572	24.72	24.5059	27.9532	0.0339152	0.197049	3.13632	7.68226	0.0137352	0.00247475	15.0934	1	1	1	2	1
张会英	375809	1	L PCoA	near	1	T	L	1	4.813	4.542	3.1408	1.05967	1.53241	61.8883	45.032	81.7112	81.2186	0.291803	1.39459	21.3285	17.3421	0.00558608	0.00544271	0.113761	1	2	1	2	1
惠淑清	403797	1	L PCoA	near	1	T	B	2	5.808	3.3702	3.2309	1.72334	1.79764	88.3559	74.18	67.1269	200.489	0.0838411	0.369566	5.10597	41.7783	0.0108828	0.00120528	70.5104	1	1	1	2	1
吴俊荣	417690	1	R PCoA	near	1	T	L	1	4.3361	2.8986	2.9943	1.49593	1.44812	41.2282	23.8975	41.0618	79.8535	0.244103	6.44567	6.77722	27.3705	0.00960413	0.00199528	44.8792	1	1	1	2	1
荀秀英	382073	1	L ICA末端	far	2	T	L	1	8.2736	7.7626	2.89293	1.06583	2.85993	202.947	232.883	141.964	141.964	0.466254	0.543773	38.1482	40.5295	0.0307206	0.0181229	0.950534	1	1	1	2	1
陈晓军	339887	1	R PCoA	near	1	T	B	2	3.8529	3.3942	3.5276	1.13514	1.09222	40.6837	30.6716	31.1521	50.6735	0.413453	0.0379447	9.18442	13.1127	0.0100256	0.00419561	0.000903917	1	1	1	1	2
刘芳丽	346962	1	L MCA	far	2	T	B	2	4.6993	3.6318	2.64073	1.29393	1.77954	69.7113	60.4095	13.7478	34.4672	0.027769	0.0458168	1.94249	6.65315	0.0063284	0.00490347	6.93603	1	2	2	2	1
韩书侠	434107	1	R PCoA	near	1	T	B	2	2.2368	2.7694	3.3704	0.807684	0.66366	12.7064	6.494	54.2707	106.432	0.550266	0.134342	14.3271	19.5796	0.028925	0.00632931	1.09934	1	1	1	2	1
huang shu ling	382844	2	R C5	near	1		L	1	4.1309	5.1476	4.8554	0.80249	0.850785	58.1077	65.2257	39.8199	54.7234	0.100765	0.187489	10.6975	13.6088	0.0093738	0.00636668	0.550075	0	1	1	2	2
yu ying	388207	2	R MCA	far	2		B	2	2.129	3.1216	2.3802	0.682022	0.894463	24.4292	13.4517	51.2952	77.4645	0.290525	0.421116	13.0338	25.4346	0.00422214	0.000393775	4.40809	1	1	1	2	2
xu xiu ming	391417	2	L Oph	near	1		L	1	3.335	3.0232	3.3885	1.10314	0.984211	34.0766	21.6094	64.299	167.988	3.28785	0.956112	22.4306	41.8801	0.000869275	0.00056375	0.0132023	1	2	2	1	1
lin wei	395835	2	L PCoA	far	2		B	2	2.14	2.165	2.547	0.988453	0.840204	15.9674	8.025	90.9109	120.637	4.16435	1.52606	28.5057	39.1305	0.00266302	0.000683952	0.209202	1	2	2	2	2
li huai min	399451	2	L OphA	near	1		L	1	3.4798	3.4548	4.9611	1.00724	0.701417	44.9381	28.6625	48.1973	55.7783	0.0347773	1.38783	8.03711	17.6894	0.0120572	0.00322059	10.9727	1	1	1	2	1
gao an ni	397158	2	R MCA	far	2		B	2	1.238	2.703	2.3697	0.45801	0.522429	10.0629	10.0048	18.8844	43.9848	0.321938	0.0638989	6.27024	10.504	0.00671977	0.00745974	0.238826	0	2	2	2	1
wang gui rong	404452	2	R C5	near	1		L	1	1.95	2.418	3.4874	0.806452	0.559156	13.4644	5.316	54.7816	73.7473	1.68594	1.68594	22.5871	24.0982	0.00439597	0.00116125	0.0855099	0	2	2	1	2
du xiu ru	376012	2	R OphA	near	1		L	1	6.574	4.9678	4.2995	1.32332	1.52902	142.583	167.421	45.9745	87.7597	0.373658	0.0595164	10.135	15.8143	0.00159828	0.00186835	0.161227	1	1	1	2	2
刘淑伶	375956	2	R MCA	far	2		L	1	2.4952	2.69	2.72893	0.927584	0.91435	26.2036	11.4452	54.7868	66.2766	0.359088	0.198018	13.9863	18.8125	0.00471098	0.0033163	0.0811091	1	1	1	2	1
李玉华	410680	2	R PCoA	near	1		L	1	2.972	3.448	4.4336	0.861949	0.670336	28.0842	20.6622	36.9407	48.3239	0.520001	0.158243	9.08215	10.8761	0.0144795	0.00454936	0.0864942	1	1	1	2	1
赵万凤	376608	2	L C4	near	1		B	2	2.408	3.43	3.93133	0.702041	0.612515	20.2664	11.3783	66.0479	81.4946	1.50783	0.144516	20.7855	19.2135	0.000580862	0.00204257	0	1	2	2	2	2
郭桂兰	394690	2	L C4	near	1		L	1	3.3492	4.306	4.654	0.777798	0.719639	36.8524	24.47	54.4336	64.8467	0.896174	1.18226	18.4502	21.093	0.00421891	0.00212951	0.0268218	0	2	2	2	2
胡井祥	395631	2	L OphA	near	1		L	1	2.868	3.3816	4.4603	0.848119	0.643006	29.092	17.643	39.9335	61.6161	0.258394	0.101493	10.0533	14.2127	0.0746145	0.0114176	3.87966e-09	1	1	1	2	1
张会英	375809	2	L MCA	far	2		B	2	2.6536	1.86352	1.74652	1.42397	1.51936	10.7664	7.713	47.8158	79.9897	0.480668	0.153458	17.3421	17.8659	0.00544271	0.00370532	0.240661	1	1	1	2	2
惠淑清	403797	2	L MCA	far	2		B	2	1.4386	1.75178	2.1892	0.821222	0.657135	6.3622	2.238	70.8457	144.668	0.209127	0.0905085	18.5297	43.5689	0.0320289	0.0101971	1.22787	1	1	1	2	1
吴俊荣	417690	2	R MCA	far	2		B	2	3.18	2.924	2.23567	1.08755	1.42239	29.292	26.1912	55.3358	89.7029	1.82894	0.502993	18.4972	19.0721	0.00864882	0.00537625	0.0199229	1	2	2	2	2
荀秀英	382073	2	L C4	near	1		L	1	2.6472	3.892	4.781	0.680164	0.553692	20.4068	12.9928	55.344	66.0357	0.625601	0.0964766	12.5614	17.8182	0.0514601	0.00665756	1.9936	1	1	1	2	1
陈晓军	339887	2	R Acom	far	2		B	2	10.6664	6.4262	2.7324	1.65983	3.90367	324.896	553.574	22.3603	27.0643	0.0125874	0.074422	3.26299	5.89256	0.010701	0.00157839	4.26287	1	1	1	1	1
刘芳丽	346962	2	L AchA	near	1		B	2	2.5103	3.3162	3.2996	0.756981	0.760789	22.9219	15.7356	36.0246	52.0436	1.17575	0.320155	12.0643	12.7364	0.00404695	0.00183255	0.0230843	1	2	2	2	1
韩书侠	434107	2	R MCA	far	2		B	2	2.6958	3.7912	2.4486	0.711068	1.10096	29.8578	17.3857	52.7476	59.9698	0.601638	0.562387	12.9755	17.045	0.00800565	0.00300224	0	1	1	1	1	1
																										1=unstable	1=multi	1=body	2=neck
郭桂兰	394690	2	L C4	near	1		L	1	1.197	2.471	3.9691	0.484419	0.30158	9.66269	2.692	61.2253	91.4448	2.58884	0.775142	17.0233	25.229	0.00277764	0.00556401	0	0	2	2	2	2

## Sheet: Sheet3
position
R mca			12PCoA		7mca
R PCoA			3MCA		2PCoA
L PCoA			2opha		4oph
L ophA			1aca/ACOM/END		3C4
L PCoA					2c5
R ophA(bled）					1acom
R ACA					1acha
R PCoA
R PCoA
R mca
L PCoA
L PCoA
L Acom
L PCoA
L PCoA
R PCoA
L ICA末端
R PCoA
L mca
R PCoA
R C5
R mca
L oph
L PCoA
L ophA
R mca
R C5
R ophA
R mca
R PCoA
L C4
L C4
L ophA
L mca
L mca
R mca
L C4
R Acom
L AchA
R mca
L C4

## Sheet: 614卡方
name	Group	relative p	B/L	regular	涡流稳定性	涡流个数	P-WSSmax	P-WSSmin		position	Hmax	Neck width	D	AR	SR	S	Vmm	maxWSS-an	maxWSS-par		minWSSan	minWSSpar		LSA-%	TAWSS-an	TAWSS-par	OSI-an	OSI-par	入瘤冲击
黄淑苓	1	2	2	2	2	1	1	1		R MCA	2.6944	3.633	2.9037	0.741646	0.92792	26.3432	21.0468	73.002	104.471	0.698778	0.297145	0.156585	1.89766	2.46111	20.8094	23.1034	0.0108604	0.0214016	1
huang shu ling	2	1	1	2	1	1	2	2		R C5	4.1309	5.1476	4.8554	0.80249	0.850785	58.1077	65.2257	39.8199	54.7234	0.727658	0.100765	0.187489	0.537445	0.550075	10.6975	13.6088	0.0093738	0.00636668	0
玉英	1	1	1	2	2	2	2	1		R PCoA	3.8148	1.876	3.1044	2.03348	1.22884	27.4845	10.8457	46.533	91.2521	0.509939	0.141743	3.39237	0.0417829	45.8542	5.57759	26.0493	0.00788942	0.000471147	1
yu ying	2	2	2	2	1	1	2	2		R MCA	2.129	3.1216	2.3802	0.682022	0.894463	24.4292	13.4517	51.2952	77.4645	0.662177	0.290525	0.421116	0.689893	4.40809	13.0338	25.4346	0.00422214	0.000393775	1
徐秀明	1	2	2	1	1	1	2	1		L PCoA	4.4742	3.1888	2.7227	1.4031	1.6433	39.9565	19.4391	95.6514	167.988	0.569394	1.23652	0.555474	2.22606	0.0299043	28.9584	41.1654	0.00726073	0.00154783	1
xu xiu ming	2	1	1	2	2	2	1	1		L Oph	3.335	3.0232	3.3885	1.10314	0.984211	34.0766	21.6094	64.299	167.988	0.382759	3.28785	0.956112	3.43877	0.0132023	22.4306	41.8801	0.000869275	0.00056375	1
林伟	1	1	1	1	1	1	2	1		L OphA	5.5504	2.862	3.1557	1.93934	1.75885	62.1815	41.3527	50.169	120.637	0.415867	0.0211245	2.07248	0.0101929	17.2345	9.56429	30.2318	0.00974659	0.000377503	1
lin wei	2	2	2	2	2	2	2	1		L PCoA	2.14	2.165	2.547	0.988453	0.840204	15.9674	8.025	90.9109	120.637	0.753591	4.16435	1.52606	2.72882	0.209202	28.5057	39.1305	0.00266302	0.000683952	1
李怀敏	1	2	2	1	1	1	1	1		L PCoA	5.123	5.625	4.6733	0.910756	1.09623	74.3922	63.7264	46.0965	72.6178	0.634782	0.249402	0.394973	0.631441	2.76278	13.6725	15.9703	0.0275011	0.0064322	1
li huai min	2	1	1	1	1	1	2	1		L OphA	3.4798	3.4548	4.9611	1.00724	0.701417	44.9381	28.6625	48.1973	55.7783	0.864087	0.0347773	1.38783	0.0250588	10.9727	8.03711	17.6894	0.0120572	0.00322059	1
高安妮	1	1	1	1	1	1	2	1		R OphA(bled）	7.421	5.8674	3.6006	1.26479	2.06105	187.492	249.131	52.4759	71.9629	0.729208	0.0718553	0.191158	0.375895	0.83418	7.18024	17.1724	0.0367076	0.00646394	1
gao an ni	2	2	2	2	2	2	2	1		R MCA	1.238	2.703	2.3697	0.45801	0.522429	10.0629	10.0048	18.8844	43.9848	0.429339	0.321938	0.0638989	5.03824	0.238826	6.27024	10.504	0.00671977	0.00745974	0
王桂荣	1	2	2	1	2	2	2	1		R ACA	3.4028	2.055	1.60901	1.65586	2.11484	22.2301	15.3496	25.3988	27.1524	0.935416	0.597132	0.145658	4.09955	26.9058	7.13672	7.56687	0.00174707	0.000869216	1
wang gui rong	2	1	1	2	2	2	1	2		R C5	1.95	2.418	3.4874	0.806452	0.559156	13.4644	5.316	54.7816	73.7473	0.742829	1.68594	1.68594	1	0.0855099	22.5871	24.0982	0.00439597	0.00116125	0
杜秀如	1	2	2	1	2	1	2	1		R PCoA	3.2685	3.0524	3.7214	1.0708	0.878298	30.3272	16.7841	46.5708	74.8434	0.622243	0.0533867	0.425124	0.125579	2.63641	9.9624	19.4669	0.0271622	0.0108089	1
du xiu ru	2	1	1	2	1	1	2	2		R OphA	6.574	4.9678	4.2995	1.32332	1.52902	142.583	167.421	45.9745	87.7597	0.523868	0.373658	0.0595164	6.27824	0.161227	10.135	15.8143	0.00159828	0.00186835	1
刘淑伶	1	1	2	2	1	1	1	1		R Pcom	3.8377	2.783	3.8036	1.37898	1.00897	34.3265	18.7919	47.589	59.5518	0.799119	0.361705	0.0443367	8.15814	0.207531	12.0402	16.7877	0.006747	0.00216015	1
刘淑伶	2	2	2	1	1	1	2	1		R MCA	2.4952	2.69	2.72893	0.927584	0.91435	26.2036	11.4452	54.7868	66.2766	0.826639	0.359088	0.198018	1.81341	0.0811091	13.9863	18.8125	0.00471098	0.0033163	1
李玉华	1	2	2	2	1	1	2	1		R MCA	3.4618	3.3328	2.58887	1.03871	1.33719	44.4143	31.6974	26.8776	36.2196	0.742073	0.0759466	0.0967734	0.784788	0.14851	2.81071	6.99136	0.0109922	0.00384078	1
李玉华	2	1	2	2	1	1	2	1		R Pcom	2.972	3.448	4.4336	0.861949	0.670336	28.0842	20.6622	36.9407	48.3239	0.76444	0.520001	0.158243	3.28609	0.0864942	9.08215	10.8761	0.0144795	0.00454936	1
赵万凤	1	2	2	1	1	1	2	1		L Pcom	4.2788	5.8942	3.063	0.725934	1.39693	65.7617	57.2182	117.553	128.453	0.915144	0.237863	0.482482	0.492999	0.0147254	31.1978	33.3012	0.0288395	0.0193775	1
赵万凤	2	1	1	2	2	2	2	2		L C4	2.408	3.43	3.93133	0.702041	0.612515	20.2664	11.3783	66.0479	81.4946	0.810457	1.50783	0.144516	10.4337	0	20.7855	19.2135	0.000580862	0.00204257	1
胡井祥	1	2	2	1	1	1	2	1		L Acom	4.538	3.0352	2.51167	1.49512	1.80677	38.9572	24.72	24.5059	27.9532	0.876676	0.0339152	0.197049	0.172116	15.0934	3.13632	7.68226	0.0137352	0.00247475	1
胡井祥	2	1	1	2	1	1	2	1		L OphA	2.868	3.3816	4.4603	0.848119	0.643006	29.092	17.643	39.9335	61.6161	0.648102	0.258394	0.101493	2.54593	3.87966e-09	10.0533	14.2127	0.0746145	0.0114176	1
张会英	1	1	1	1	2	1	2	1		L Pcom	4.813	4.542	3.1408	1.05967	1.53241	61.8883	45.032	81.7112	81.2186	1.00607	0.291803	1.39459	0.209239	0.113761	21.3285	17.3421	0.00558608	0.00544271	1
张会英	2	2	2	2	1	1	2	2		L MCA	2.6536	1.86352	1.74652	1.42397	1.51936	10.7664	7.713	47.8158	79.9897	0.597774	0.480668	0.153458	3.13224	0.240661	17.3421	17.8659	0.00544271	0.00370532	1
惠淑清	1	1	2	1	1	1	2	1		L Pcom	5.808	3.3702	3.2309	1.72334	1.79764	88.3559	74.18	67.1269	200.489	0.334816	0.0838411	0.369566	0.226864	70.5104	5.10597	41.7783	0.0108828	0.00120528	1
惠淑清	2	2	2	2	1	1	2	2		L MCA	1.4386	1.75178	2.1892	0.821222	0.657135	6.3622	2.238	70.8457	144.668	0.489712	0.209127	0.0905085	2.31058	1.22787	18.5297	43.5689	0.0320289	0.0101971	1
吴俊荣	1	1	1	1	1	1	2	1		R Pcom	4.3361	2.8986	2.9943	1.49593	1.44812	41.2282	23.8975	41.0618	79.8535	0.514214	0.244103	6.44567	0.0378708	44.8792	6.77722	27.3705	0.00960413	0.00199528	1
吴俊荣	2	2	2	2	2	2	2	2		R MCA	3.18	2.924	2.23567	1.08755	1.42239	29.292	26.1912	55.3358	89.7029	0.616879	1.82894	0.502993	#VALUE!	0.0199229	18.4972	19.0721	0.00864882	0.00537625	1
荀秀英	1	2	1	1	1	1	2	1		L ICA末端	8.2736	7.7626	2.89293	1.06583	2.85993	202.947	232.883	141.964	141.964	1	0.466254	0.543773	0.857442	0.950534	38.1482	40.5295	0.0307206	0.0181229	1
荀秀英	2	1	1	2	1	1	2	1		L C4	2.6472	3.892	4.781	0.680164	0.553692	20.4068	12.9928	55.344	66.0357	0.838092	0.625601	0.0964766	6.48448	1.9936	12.5614	17.8182	0.0514601	0.00665756	1
陈晓军	1	1	2	1	1	1	2	2		R Pcom	3.8529	3.3942	3.5276	1.13514	1.09222	40.6837	30.6716	31.1521	50.6735	0.614761	0.413453	0.0379447	10.8962	0.000903917	9.18442	13.1127	0.0100256	0.00419561	1
陈晓军	2	2	2	1	1	1	1	1		R Acom	10.6664	6.4262	2.7324	1.65983	3.90367	324.896	553.574	22.3603	27.0643	0.826192	0.0125874	0.074422	0.169135	4.26287	3.26299	5.89256	0.010701	0.00157839	1
刘芳丽	1	2	2	2	2	2	2	1		L MCA	4.6993	3.6318	2.64073	1.29393	1.77954	69.7113	60.4095	13.7478	34.4672	0.398866	0.027769	0.0458168	0.606088	6.93603	1.94249	6.65315	0.0063284	0.00490347	1
刘芳丽	2	1	2	2	2	2	2	1		L AchA	2.5103	3.3162	3.2996	0.756981	0.760789	22.9219	15.7356	36.0246	52.0436	0.6922	1.17575	0.320155	3.67244	0.0230843	12.0643	12.7364	0.00404695	0.00183255	1
韩书侠	1	1	2	1	1	1	2	1		R Pcom	2.2368	2.7694	3.3704	0.807684	0.66366	12.7064	6.494	54.2707	106.432	0.50991	0.550266	0.134342	4.09601	1.09934	14.3271	19.5796	0.028925	0.00632931	1
韩书侠	2	2	2	2	1	1	1	1		R MCA	2.6958	3.7912	2.4486	0.711068	1.10096	29.8578	17.3857	52.7476	59.9698	0.879569	0.601638	0.562387	1.06979	0	12.9755	17.045	0.00800565	0.00300224	1
刘印才	1	2	2	1	1	1	2	1		R Acom	7.6381	3.8992	2.5512	1.95889	2.99392	92.167	77.4628	29.6362	40.0534	0.739917	0.0575674	0.305789	0.188259	5.24485	5.48895	11.3855	0.00548242	0.00521829	1
	2	1	1	2	2	2	2	1		R Pcom	2.5723	3.8816	3.8101	0.662691	0.675127	29.3683	16.4239	83.2284	83.8408	0.992696	6.47924	0.607044	10.6734	0	29.5849	28.1127	0.00118837	0.00196676	1

## Sheet: 614配对卡方
name	Group	relative p		B/L		regular		涡流稳定性		涡流个数		P-WSSmax		P-WSSmin		position	Hmax	Neck width	D	AR	SR	S	Vmm	maxWSS-an	maxWSS-par	minWSSan	minWSSpar	LSA-%	TAWSS-an	TAWSS-par	OSI-an	OSI-par	入瘤冲击
黄淑苓	1	2	1	2	1	2	2	2	1	1	1	1	2	1	2	R MCA	2.6944	3.633	2.9037	0.741646	0.92792	26.3432	21.0468	73.002	104.471	0.297145	0.156585	2.46111	20.8094	23.1034	0.0108604	0.0214016	1
玉英	1	1	2	1	2	2	2	2	1	2	1	2	2	1	2	R PCoA	3.8148	1.876	3.1044	2.03348	1.22884	27.4845	10.8457	46.533	91.2521	0.141743	3.39237	45.8542	5.57759	26.0493	0.00788942	0.000471147	1
徐秀明	1	2	1	2	1	1	2	1	2	1	2	2	1	1	1	L PCoA	4.4742	3.1888	2.7227	1.4031	1.6433	39.9565	19.4391	95.6514	167.988	1.23652	0.555474	0.0299043	28.9584	41.1654	0.00726073	0.00154783	1
林伟	1	1	2	1	2	1	2	1	2	1	2	2	2	1	1	L OphA	5.5504	2.862	3.1557	1.93934	1.75885	62.1815	41.3527	50.169	120.637	0.0211245	2.07248	17.2345	9.56429	30.2318	0.00974659	0.000377503	1
李怀敏	1	2	1	2	1	1	1	1	1	1	1	1	2	1	1	L PCoA	5.123	5.625	4.6733	0.910756	1.09623	74.3922	63.7264	46.0965	72.6178	0.249402	0.394973	2.76278	13.6725	15.9703	0.0275011	0.0064322	1
高安妮	1	1	2	1	2	1	2	1	2	1	2	2	2	1	1	R OphA(bled）	7.421	5.8674	3.6006	1.26479	2.06105	187.492	249.131	52.4759	71.9629	0.0718553	0.191158	0.83418	7.18024	17.1724	0.0367076	0.00646394	1
王桂荣	1	2	1	2	1	1	2	2	2	2	2	2	1	1	2	R ACA	3.4028	2.055	1.60901	1.65586	2.11484	22.2301	15.3496	25.3988	27.1524	0.597132	0.145658	26.9058	7.13672	7.56687	0.00174707	0.000869216	1
杜秀如	1	2	1	2	1	1	2	2	1	1	1	2	2	1	2	R PCoA	3.2685	3.0524	3.7214	1.0708	0.878298	30.3272	167.421	46.5708	74.8434	0.0533867	0.425124	2.63641	9.9624	19.4669	0.0271622	0.0108089	1
刘淑伶	1	1	2	2	2	2	1	1	1	1	1	1	2	1	1	R Pcom	3.8377	2.783	3.8036	1.37898	1.00897	26.2036	18.7919	54.7868	66.2766	0.359088	0.198018	0.0811091	13.9863	18.8125	0.00471098	0.0033163	1
李玉华	1	2	1	2	2	2	2	1	1	1	1	2	2	1	1	R MCA	3.4618	3.3328	2.58887	1.03871	1.33719	44.4143	31.6974	26.8776	36.2196	0.0759466	0.0967734	0.14851	2.81071	6.99136	0.0109922	0.00384078	1
赵万凤	1	2	1	2	1	1	2	1	2	1	2	2	2	1	2	L Pcom	4.2788	5.8942	3.063	0.725934	1.39693	65.7617	57.2182	117.553	128.453	0.237863	0.482482	0.0147254	31.1978	33.3012	0.0288395	0.0193775	1
胡井祥	1	2	1	2	1	1	2	1	1	1	1	2	2	1	1	L Acom	4.538	3.0352	2.51167	1.49512	1.80677	38.9572	24.72	24.5059	27.9532	0.0339152	0.197049	15.0934	3.13632	7.68226	0.0137352	0.00247475	1
张会英	1	1	2	1	2	1	2	2	1	1	1	2	2	1	2	L Pcom	4.813	4.542	3.1408	1.05967	1.53241	61.8883	45.032	81.7112	81.2186	0.291803	1.39459	0.113761	21.3285	17.3421	0.00558608	0.00544271	1
惠淑清	1	1	2	2	2	1	2	1	1	1	1	2	2	1	2	L Pcom	5.808	3.3702	3.2309	1.72334	1.79764	88.3559	74.18	67.1269	200.489	0.0838411	0.369566	70.5104	5.10597	41.7783	0.0108828	0.00120528	1
吴俊荣	1	1	2	1	2	1	2	1	2	1	2	2	2	1	2	R Pcom	4.3361	2.8986	2.9943	1.49593	1.44812	41.2282	23.8975	41.0618	79.8535	0.244103	6.44567	44.8792	6.77722	27.3705	0.00960413	0.00199528	1
荀秀英	1	2	1	1	1	1	2	1	1	1	1	2	2	1	1	L ICA末端	8.2736	7.7626	2.89293	1.06583	2.85993	202.947	232.883	141.964	141.964	0.466254	0.543773	0.950534	38.1482	40.5295	0.0307206	0.0181229	1
陈晓军	1	1	2	2	2	1	1	1	1	1	1	2	1	2	1	R Pcom	3.8529	3.3942	3.5276	1.13514	1.09222	40.6837	30.6716	31.1521	50.6735	0.413453	0.0379447	0.000903917	9.18442	13.1127	0.0100256	0.00419561	1
刘芳丽	1	2	1	2	2	2	2	2	2	2	2	2	2	1	1	L MCA	4.6993	3.6318	2.64073	1.29393	1.77954	69.7113	60.4095	13.7478	34.4672	0.027769	0.0458168	6.93603	1.94249	6.65315	0.0063284	0.00490347	1
韩书侠	1	1	2	2	2	1	2	1	1	1	1	2	1	1	1	R Pcom	2.2368	2.7694	3.3704	0.807684	0.66366	12.7064	6.494	54.2707	106.432	0.550266	0.134342	1.09934	14.3271	19.5796	0.028925	0.00632931	1
刘印才	1	2	1	2	1	1	2	1	2	1	2	2	2	1	1	R Acom	7.6381	3.8992	2.5512	1.95889	2.99392	92.167	77.4628	29.6362	40.0534	0.0575674	0.305789	5.24485	5.48895	11.3855	0.00548242	0.00521829	1
huang shu ling	2															R C5	4.1309	5.1476	4.8554	0.80249	0.850785	58.1077	65.2257	39.8199	54.7234	0.100765	0.187489	0.550075	10.6975	13.6088	0.0093738	0.00636668	0
yu ying	2															R MCA	2.129	3.1216	2.3802	0.682022	0.894463	24.4292	13.4517	51.2952	77.4645	0.290525	0.421116	4.40809	13.0338	25.4346	0.00422214	0.000393775	1
xu xiu ming	2															L Oph	3.335	3.0232	3.3885	1.10314	0.984211	34.0766	21.6094	64.299	167.988	3.28785	0.956112	0.0132023	22.4306	41.8801	0.000869275	0.00056375	1
lin wei	2															L PCoA	2.14	2.165	2.547	0.988453	0.840204	15.9674	8.025	90.9109	120.637	4.16435	1.52606	0.209202	28.5057	39.1305	0.00266302	0.000683952	1
li huai min	2															L OphA	3.4798	3.4548	4.9611	1.00724	0.701417	44.9381	28.6625	48.1973	55.7783	0.0347773	1.38783	10.9727	8.03711	17.6894	0.0120572	0.00322059	1
gao an ni	2															R MCA	1.238	2.703	2.3697	0.45801	0.522429	10.0629	10.0048	18.8844	43.9848	0.321938	0.0638989	0.238826	6.27024	10.504	0.00671977	0.00745974	0
wang gui rong	2															R C5	1.95	2.418	3.4874	0.806452	0.559156	13.4644	5.316	54.7816	73.7473	1.68594	1.68594	0.0855099	22.5871	24.0982	0.00439597	0.00116125	0
du xiu ru	2															R OphA	6.574	4.9678	4.2995	1.32332	1.52902	142.583	16.7841	45.9745	87.7597	0.373658	0.0595164	0.161227	10.135	15.8143	0.00159828	0.00186835	1
刘淑伶	2															R MCA	2.4952	2.69	2.72893	0.927584	0.91435	34.3265	11.4452	47.589	59.5518	0.361705	0.0443367	0.207531	12.0402	16.7877	0.006747	0.00216015	1
李玉华	2															R Pcom	2.972	3.448	4.4336	0.861949	0.670336	28.0842	20.6622	36.9407	48.3239	0.520001	0.158243	0.0864942	9.08215	10.8761	0.0144795	0.00454936	1
赵万凤	2															L C4	2.408	3.43	3.93133	0.702041	0.612515	20.2664	11.3783	66.0479	81.4946	1.50783	0.144516	0	20.7855	19.2135	0.000580862	0.00204257	1
胡井祥	2															L OphA	2.868	3.3816	4.4603	0.848119	0.643006	29.092	17.643	39.9335	61.6161	0.258394	0.101493	3.87966e-09	10.0533	14.2127	0.0746145	0.0114176	1
张会英	2															L MCA	2.6536	1.86352	1.74652	1.42397	1.51936	10.7664	7.713	47.8158	79.9897	0.480668	0.153458	0.240661	17.3421	17.8659	0.00544271	0.00370532	1
惠淑清	2															L MCA	1.4386	1.75178	2.1892	0.821222	0.657135	6.3622	2.238	70.8457	144.668	0.209127	0.0905085	1.22787	18.5297	43.5689	0.0320289	0.0101971	1
吴俊荣	2															R MCA	3.18	2.924	2.23567	1.08755	1.42239	29.292	26.1912	55.3358	89.7029	1.82894	0.502993	0.0199229	18.4972	19.0721	0.00864882	0.00537625	1
荀秀英	2															L C4	2.6472	3.892	4.781	0.680164	0.553692	20.4068	12.9928	55.344	66.0357	0.625601	0.0964766	1.9936	12.5614	17.8182	0.0514601	0.00665756	1
陈晓军	2															R Acom	10.6664	6.4262	2.7324	1.65983	3.90367	324.896	553.574	22.3603	27.0643	0.0125874	0.074422	4.26287	3.26299	5.89256	0.010701	0.00157839	1
刘芳丽	2															L AchA	2.5103	3.3162	3.2996	0.756981	0.760789	22.9219	15.7356	36.0246	52.0436	1.17575	0.320155	0.0230843	12.0643	12.7364	0.00404695	0.00183255	1
韩书侠	2															R MCA	2.6958	3.7912	2.4486	0.711068	1.10096	29.8578	17.3857	52.7476	59.9698	0.601638	0.562387	0	12.9755	17.045	0.00800565	0.00300224	1
	2															R Pcom	2.5723	3.8816	3.8101	0.662691	0.675127	29.3683	16.4239	83.2284	83.8408	6.47924	0.607044	0	29.5849	28.1127	0.00118837	0.00196676	1

## Sheet: 挑病例
name	Group	relative p	B/L	regular	P-WSSmax	P-WSSmin		position	Hmax	AR	SR	minWSSan	LSA-%
黄淑苓	1	0	0	0	1	1		R MCA	0	0.741646	0.92792	0.297145	2.46111
huang shu ling	0		1	0	0	0		R C5	1	0.80249	0.850785	0.100765	0.550075
玉英	1	1	1	0	0	1		R PCoA	1	2.03348	1.22884	0.141743	45.8542
yu ying	0		0	0	0	0		R MCA	0	0.682022	0.894463	0.290525	4.40809
徐秀明	1	0	0	1	0	1		L PCoA	1	1.4031	1.6433	1.23652	0.0299043
xu xiu ming	0		1	0	1	1		L Oph	0	1.10314	0.984211	3.28785	0.0132023
林伟	1	1	1	1	0	1		L OphA	1	1.93934	1.75885	0.0211245	17.2345
lin wei	0		0	0	0	1		L PCoA	0	0.988453	0.840204	4.16435	0.209202
李怀敏	1	0	0	1	1	1		L PCoA	1	0.910756	1.09623	0.249402	2.76278
li huai min	0		1	1	0	1		L OphA	0	1.00724	0.701417	0.0347773	10.9727
高安妮	1	1	1	1	0	1		R OphA(bled）	1	1.26479	2.06105	0.0718553	0.83418
gao an ni	0		0	0	0	1		R MCA	0	0.45801	0.522429	0.321938	0.238826
王桂荣	1	0	0	1	0	1		R ACA	1	1.65586	2.11484	0.597132	26.9058
wang gui rong	0		1	0	1	0		R C5	0	0.806452	0.559156	1.68594	0.0855099
杜秀如	1	0	0	1	0	1		R PCoA	0	1.0708	0.878298	0.0533867	2.63641
du xiu ru	0		1	0	0	0		R OphA	1	1.32332	1.52902	0.373658	0.161227
刘淑伶	1	1	0	0	1	1		R Pcom	1	1.37898	1.00897	0.359088	0.0811091
刘淑伶	0		0	1	0	1		R MCA	0	0.927584	0.91435	0.361705	0.207531
李玉华	1	0	0	0	0	1		R MCA	1	1.03871	1.33719	0.0759466	0.14851
李玉华	0		0	0	0	1		R Pcom	0	0.861949	0.670336	0.520001	0.0864942
赵万凤	1	0	0	1	0	1		L Pcom	1	0.725934	1.39693	0.237863	0.0147254
赵万凤	0		1	0	0	0		L C4	0	0.702041	0.612515	1.50783	0
胡井祥	1	0	0	1	0	1		L Acom	1	1.49512	1.80677	0.0339152	15.0934
胡井祥	0		1	0	0	1		L OphA	0	0.848119	0.643006	0.258394	3.87966e-09
张会英	1	1	1	1	0	1		L Pcom	1	1.05967	1.53241	0.291803	0.113761
张会英	0		0	0	0	0		L MCA	0	1.42397	1.51936	0.480668	0.240661
惠淑清	1	1	0	1	0	1		L Pcom	1	1.72334	1.79764	0.0838411	70.5104
惠淑清	0		0	0	0	0		L MCA	0	0.821222	0.657135	0.209127	1.22787
吴俊荣	1	1	1	1	0	1		R Pcom	1	1.49593	1.44812	0.244103	44.8792
吴俊荣	0		0	0	0	0		R MCA	0	1.08755	1.42239	1.82894	0.0199229
荀秀英	1	0	1	1	0	1		L ICA末端	1	1.06583	2.85993	0.466254	0.950534
荀秀英	0		1	0	0	1		L C4	0	0.680164	0.553692	0.625601	1.9936
陈晓军	1	1	0	1	0	0		R Pcom	0	1.13514	1.09222	0.413453	0.000903917
陈晓军	0		0	1	1	1		R Acom	1	1.65983	3.90367	0.0125874	4.26287
刘芳丽	1	0	0	0	0	1		L MCA	1	1.29393	1.77954	0.027769	6.93603
刘芳丽	0		0	0	0	1		L AchA	0	0.756981	0.760789	1.17575	0.0230843
韩书侠	1	1	0	1	0	1		R Pcom	0	0.807684	0.66366	0.550266	1.09934
韩书侠	0		0	0	1	1		R MCA	1	0.711068	1.10096	0.601638	0
刘印才	1	0	0	1	0	1		R Acom	1	1.95889	2.99392	0.0575674	5.24485
刘印才	0		1	0	0	1		R Pcom	0	0.662691	0.675127	6.47924	0
		1=near	1=lateral	1=irregular	1=body				1=大

## Sheet: Sheet1
NO.	Age, y	Sex, Female/Male	Site	Rupture, yes/no	Aneurysm Size, mm	Neck Width, mm	Parent Artery Diameter, mm	Aspect Ratio	Size Ratio	Surface Area, mm2	Volume, mm3	WSSmax	WSSmin	LSA, %	TAWSS	OSI	Lateral/Bifurcation	Regular/Irregular	Stable Flow/Unstable Flow	Simple Flow/Complex Flow
1	47	Female	L MCA	yes	4.6993	3.6318	2.64073	1.29393	1.77954	69.7113	60.4095	1.92952	0.0038974	6.93603	0.255648	0.0063284	Bifurcation	Regular	Stable	Simple
			L C7	no	2.5103	3.3162	3.2996	0.756981	0.760789	22.9219	15.7356	3.06488	0.10003	0.0230843	1.03669	0.00404695	Bifurcation	Regular	Stable	Simple
2	47	Male	R MCA	yes	4.965	3.2	1.76	1.55156	2.82102	62.5593	45.4639	4.86908	0.00159997	6.27	0.437547	0.00547872	Bifurcation	Irregular	Unstable	Complex
			L MCA	no	1.78	2.475	1.9	0.719192	0.936842	12.9994	5.5234	3.87709	0.442603	0	1.51298	0.000582657	Bifurcation	Regular	Stable	Simple
3	71	Female	L MCA	yes	9.293	5.7202	4.09	1.62459	2.27213	152.34	241.448	3.8409	0.0123036	0.8	0.949848	0.0290541	Bifurcation	Regular	Unstable	Complex
			R MCA	no	6.2396	6.329	3.269	0.985875	1.90872	149.997	235.25	3.81729	0.0184088	0.2284	0.859744	0.0885678	Bifurcation	Regular	Unstable	Complex
			R C7 (1)	no	3.2848	4.598	4.187	0.714398	0.784524	47.8444	42.3678	3.04445	0.0282239	1.23	0.661818	0.0194677	Bifurcation	Regular	Stable	Simple
			R C7 (2)	no	1.974	2.882	5.09	0.684941	0.387819	17.6718	7.446	2.78983	0.0735928	0	1.03201	0.003299	Lateral	Regular	Stable	Simple
4	48	Male	R C7	yes	6.462	3.9686	4.0358	1.62828	1.60117	109.403	105.42	2.34235	0.0195797	1.8214	0.409114	0.0058	Lateral	Irregular	Unstable	Complex
			R C5	no	3.091	3.235	4.1895	0.955487	0.737797	29.8763	16.42	2.37513	0.073611	0.081	0.951892	0.001162	Lateral	Regular	Stable	Simple
5	75	Female	L ACoA	yes	4.4382	3.862	2.3994	1.1492	1.84971	51.0621	30.8617	3.35491	0.0157784	10.8234	0.481196	0.007141	Bifurcation	Irregular	Unstable	Complex
			L C5	no	1.8564	3.254	5.2272	0.570498	0.355142	15.3166	9.55437	3.05892	0.037	0.00359	1.07769	0.0017974	Lateral	Regular	Stable	Simple
6	70	Female	L C7	yes	4.813	4.215	3.1408	1.14187	1.53241	61.8883	45.032	4.39875	0.0157086	0.113761	1.14166	0.00558608	Lateral	Irregular	Unstable	Complex
			L MCA	no	1.751	1.811	1.74652	0.966869	1.00257	10.7664	7.713	2.67637	0.0269042	0.240661	0.977454	0.00544271	Bifurcation	Regular	Stable	Simple
7	60	Female	R C7	yes	3.8377	2.783	3.8036	1.37898	1.00897	34.3265	18.7919	2.83475	0.0215458	0.207531	0.709996	0.006747	Lateral	Regular	Stable	Simple
			R MCA	no	2.4952	2.582	2.72893	0.966383	0.91435	26.2036	11.4452	2.91226	0.0190877	0.0811091	0.74989	0.00471098	Bifurcation	Regular	Stable	Simple
8	69	Female	R C7	yes	3.2685	3.0524	3.7214	1.0708	0.878298	30.3272	16.7841	2.39231	0.00274243	2.63641	0.505545	0.0271622	Bifurcation	Irregular	Stable	Simple
			R C6	no	6.574	4.859	4.2995	1.35295	1.52902	142.583	167.421	2.90715	0.0236279	0.161227	0.648527	0.00159828	Lateral	Regular	Unstable	Complex
9	83	Female	L C7	yes	4.2788	5.537	3.063	0.772765	1.39693	65.7617	57.2182	3.34157	0.00676151	0.0147254	0.883391	0.0288395	Bifurcation	Irregular	Stable	Simple
			L C4	no	2.408	3.43	3.93133	0.702041	0.612515	20.2664	11.3783	3.43758	0.0784776	0	1.08812	0.000580862	Lateral	Regular	Stable	Simple
			R C4	no	2.25	4.556	3.915	0.493854	0.574713	34.0092	22.29	3.3123	0.0740566	0	1.15892	0.00150633	Lateral	Regular	Stable	Simple
10	38	Female	R C7	yes	4.852	4.42	2.38	1.09774	2.03866	76.9073	76.179	3.01153	0.00938851	0.71086	0.458461	0.00174618	Lateral	Regular	Stable	Simple
			L C6	no	2.8544	3.957	3.915	0.721355	0.729093	40.6264	30.253	2.8724	0.149012	0	0.905511	0.00780485	Lateral	Regular	Stable	Simple
11	55	Female	R C6	yes	3.1524	3.437	3.952	0.917195	0.797672	28.934	20.004	2.65512	0.0634768	0.05445	0.719937	0.00532674	Lateral	Regular	Stable	Simple
			L MCA	no	1.966	3.06	2.1224	0.642484	0.92631	15.3784	6.243	3.24989	0.036838	0.00549	0.896091	0.0060704	Lateral	Regular	Stable	Simple
12	53	Female	R MCA	yes	16.0734	5.72	2.98	2.81003	5.39376	425.962	662.743	3.68323	0.00034871	65.501	0.169102	0.0335669	Bifurcation	Irregular	Unstable	Complex
			L MCA	no	6.1834	4.344	2.4	1.42343	2.57642	83.0603	75.775	3.4602	0.00819601	6.3559	0.547904	0.0155711	Bifurcation	Regular	Stable	Simple
13	54	Female	R MCA	yes	5.2588	2.5534	1.368	2.05953	3.84415	38.8689	21.6716	4.59497	0.000133299	22.7	0.443546	0.0206311	Bifurcation	Irregular	Unstable	Complex
			L MCA	no	3.1357	3.05	1.8456	1.0281	1.69901	32.843	24.0129	2.68213	0.00881204	0.32	0.604566	0.00374605	Bifurcation	Regular	Stable	Simple
14	77	Female	L C7	yes	8.2736	7.7626	2.89293	1.06583	2.85993	202.947	232.883	3.50273	0.0115041	0.950534	0.93826	0.0307206	Lateral	Irregular	Unstable	Complex
			L C4	no	2.6472	3.892	4.781	0.680164	0.553692	20.4068	12.9928	3.10604	0.0351102	1.9936	0.711767	0.0514601	Lateral	Regular	Stable	Simple
15	65	Female	R C7	yes	4.256	3.46	3.595	1.23006	1.18387	40.7935	27.55	4.1104	0.0318343	0.0045625	1.03198	0.00634546	Bifurcation	Regular	Stable	Simple
			LC6	no	3.225	3.146	4.362	1.02511	0.73934	30.589	17.095	2.61941	0.0314835	0.12394	0.913039	0.00475483	Lateral	Regular	Stable	Simple
16	50	Female	L C7	yes	7.231	3.3054	2.6775	2.18763	2.70065	93.8088	69.8872	2.73095	0.000397247	16.22	0.374623	0.0115	Lateral	Irregular	Unstable	Complex
			R C6	no	1.4	1.685	2.87	0.830861	0.487805	9.1932	3.3276	3.48307	0.146535	0	1.34185	0.00168836	Lateral	Regular	Stable	Simple
17	66	Female	R MCA	yes	2.6944	3.633	2.9037	0.741646	0.92792	26.3432	21.0468	3.15979	0.0128615	2.46111	0.89547	0.0108604	Bifurcation	Regular	Stable	Simple
			R C5	no	4.1309	5.105	4.8554	0.809187	0.850785	58.1077	65.2257	2.92604	0.0074044	0.550075	0.794964	0.0093738	Lateral	Regular	Unstable	Complex
18	49	Female	R ACoA	yes	5.296	3.112	1.8876	1.7018	2.80568	59.875	41.1334	2.52167	0.0123052	1.7724	0.56968	0.00202	Lateral	Irregular	Unstable	Complex
			R MCA	no	1.4176	3.12	2.779	0.454359	0.510112	10.46	4.825	3.04143	0.0465764	0	0.542376	0.177294	Bifurcation	Regular	Stable	Simple
19	49	Female	R C7	yes	4.67	3.425	3.1476	1.3635	1.48367	46.4643	38.5499	2.3141	0.0462588	0.04	0.565182	0.001854	Bifurcation	Regular	Stable	Simple
			L C7	no	2.256	3.579	3.6	0.630344	0.626667	25	15.5536	3.64296	0.0063872	0.05553	0.875352	0.0449	Bifurcation	Regular	Stable	Simple
20	39	Female	R C7	yes	3.8148	1.876	3.1044	2.03348	1.22884	27.4845	10.8457	1.78634	0.00544134	45.8542	0.209472	0.00788942	Lateral	Regular	Stable	Simple
			R MCA	no	2.129	3.022	2.3802	0.7045	0.894463	24.4292	13.4517	2.01675	0.0114224	4.40809	0.517201	0.00422214	Bifurcation	Regular	Unstable	Complex
21	77	Male	R MCA	yes	3.1999	2.2226	1.2	1.43971	2.66658	20.5362	8.37746	2.39141	0.00366689	23	0.305067	0.00377267	Bifurcation	Regular	Stable	Simple
			L MCA	no	3.3542	3.605	1.98	0.93043	1.69404	38.5598	23.0619	4.55721	0.0524315	0.5	1.14623	0.0237423	Bifurcation	Regular	Unstable	Complex
22	74	Female	L C7	yes	5.5675	3.956	2.567	1.40736	2.16887	67.059	42.8218	2.48866	0.00385009	14.506	0.566676	0.00547635	Lateral	Irregular	Unstable	Complex
			R MCA	no	3.388	2.38	2.065	1.42353	1.64068	27.4645	14.2855	2.7082	0.0424319	0.0019	0.696761	0.00326082	Bifurcation	Regular	Stable	Simple
23	58	Female	L C7	yes	4.4742	3.1888	2.7227	1.4031	1.6433	39.9565	19.4391	2.32359	0.0300378	0.0299043	0.700525	0.00726073	Bifurcation	Irregular	Unstable	Complex
			L C6	no	3.335	3.015	3.3885	1.10614	0.984211	34.0766	21.6094	1.53531	0.0785063	0.0132023	0.53848	0.000869275	Lateral	Regular	Stable	Simple
24	66	Female	L C7	yes	7.8695	4.175	3.52	1.88491	2.23565	122.169	111.683	3.09955	0.000599842	12.686	0.495935	0.08393	Bifurcation	Irregular	Unstable	Complex
			BA	no	3.7546	3.8652	2.7488	0.971386	1.36591	55.0593	48.112	2.57294	0.0124899	1.9447	0.662264	0.006536	Bifurcation	Regular	Stable	Complex
25	66	Female	L C7	yes	4.619	3.7636	3.2156	1.22728	1.43643	45.1961	27.6613	2.15225	0.0112565	1.05257	0.703346	0.0814676	Lateral	Regular	Stable	Simple
			L C4 (1)	no	3.3492	4.209	4.654	0.795723	0.719639	36.8524	24.47	2.58065	0.0424868	0.0268218	0.880444	0.00421891	Lateral	Regular	Stable	Simple
			L C4 (2)	no	1.197	2.471	3.9691	0.484419	0.30158	9.66269	2.692	2.42678	0.102614	0	0.679547	0.00277764	Lateral	Regular	Stable	Simple
26	71	Male	L ACoA	yes	4.538	3.0352	2.51167	1.49512	1.80677	38.9572	24.72	3.18993	0.00441474	15.0934	0.392504	0.0137352	Bifurcation	Regular	Stable	Simple
			L C6	no	2.868	3.248	4.4603	0.883005	0.643006	29.092	17.643	2.80971	0.0181805	3.87966e-09	0.71586	0.0746145	Lateral	Regular	Stable	Simple
27	43	Female	L C6	yes	5.5504	2.862	3.1557	1.93934	1.75885	62.1815	41.3527	1.65948	0.000698751	17.2345	0.312363	0.00974659	Lateral	Irregular	Unstable	Complex
			L C7	no	2.14	2.158	2.547	0.991659	0.840204	15.9674	8.025	2.32327	0.106422	0.209202	0.73157	0.00266302	Bifurcation	Regular	Stable	Simple
28	52	Male	R ACoA	yes	5.39	3.235	2.616	1.66615	2.0604	38.849	28.2851	2.82011	0.00418719	9.8124	0.516336	0.064979	Bifurcation	Irregular	Stable	Simple
			R C6	no	2.356	4.45	6.1686	0.529438	0.381934	33.76	24.324	4.70373	0.00529407	0.97124	0.740643	0.0177	Lateral	Regular	Stable	Simple
29	51	Female	R C6	yes	7.421	5.8674	3.6006	1.26479	2.06105	187.492	249.131	3.05583	0.00418435	0.83418	0.411081	0.0367076	Lateral	Irregular	Unstable	Complex
			R MCA	no	1.238	2.703	2.3697	0.45801	0.522429	10.0629	10.0048	1.79783	0.0306491	0.238826	0.608458	0.00671977	Bifurcation	Regular	Stable	Simple
30	49	Male	R MCA	yes	3.566	2.3	2.243	1.55043	1.58984	22.8379	18.9898	4.85354	0.0464283	0.16	0.601191	0.00276288	Bifurcation	Regular	Stable	Simple
			L MCA	no	3.29733	3.37	2.08	0.978436	1.58525	36.7814	34.05	3.08714	0.0034574	1.0935	0.813266	0.0033	Bifurcation	Regular	Unstable	Complex
31	66	Male	R C7	yes	7.663	5.5	4.51	1.39327	1.69911	123.132	129.816	3.17693	0.00787969	10.8	0.596098	0.04494	Bifurcation	Irregular	Unstable	Complex
			L C7	no	5.747	5.025	4.39	1.14368	1.30911	75.5004	72.9372	3.64168	0.0210132	0.54	1.0038	0.0130806	Bifurcation	Irregular	Stable	Simple
32	66	Female	L C7	yes	5.123	5.625	4.6733	0.910756	1.09623	74.3922	63.7264	2.88639	0.0156166	2.76278	0.848544	0.0275011	Bifurcation	Irregular	Unstable	Complex
			L C6	no	3.4798	3.349	4.9611	1.03906	0.701417	44.9381	28.6625	2.72464	0.001966	10.9727	0.461186	0.0120572	Lateral	Irregular	Unstable	Complex
33	42	Male	L C6	yes	20.55	6.615	5.08	3.10658	4.04528	1032.37	2991.21	3.32878	0.00142265	14.2938	0.256953	0.0356122	Lateral	Irregular	Unstable	Complex
			R C6	no	4.328	4.852	5.76	0.892003	0.751389	66.398	64.679	2.80036	0.00441351	0	0.781888	0.0522712	Lateral	Regular	Stable	Simple
34	78	Female	L C7	yes	7.3946	4.7054	3.76	1.57151	1.96665	134.906	126.534	3.03693	0.00294379	14.4657	0.347509	0.0274609	Bifurcation	Irregular	Unstable	Complex
			R C7	no	2.246	3.8324	3.333	0.586056	0.673867	25.7842	15.351	2.55217	0.0398818	0	0.82126	0.001209	Lateral	Regular	Stable	Simple
			R MCA	no	4.8965	3.7534	2.575	1.30455	1.90155	74.6039	77.25	2.8116	0.102515	0	0.805264	0.001521	Bifurcation	Regular	Stable	Simple
35	50	Female	R C7	yes	7.653	4.729	3.35	1.61831	2.28448	113.017	116.65	2.77769	0.0120446	0.41011	0.712608	0.00529073	Bifurcation	Regular	Unstable	Complex
			L C7	no	3.143	3.682	3.313	0.853612	0.948687	26.1134	19.85	2.37591	0.0499803	0.0013799	0.759076	0.00196831	Lateral	Regular	Stable	Simple
36	84	Female	L C7	yes	7.62	7.055	4.39	1.08009	1.73576	110.673	151.91	3.88419	0.00228346	2.9495	0.679218	0.0238266	Bifurcation	Regular	Stable	Simple
			R C7	no	2.475	3.49	3.89	0.709169	0.636247	24.5852	15.346	3.53344	0.0575213	0.0071459	1.04832	0.00126375	Lateral	Regular	Stable	Simple
37	64	Female	R C7	yes	6.085	3.295	3.2309	1.84674	1.88338	88.3559	74.18	1.60674	0.00200681	70.5104	0.11932	0.0108828	Bifurcation	Irregular	Unstable	Complex
			R MCA	no	1.4386	1.75178	2.1892	0.821222	0.657135	6.3622	2.238	1.62606	0.00479991	1.22787	0.428074	0.0320289	Bifurcation	Regular	Unstable	Complex
			L C7	no	1.724	3.329	3.425	0.517873	0.503358	15.035	7.337	2.9078	0.00841874	3.543	0.842745	0.0032741	Lateral	Irregular	Stable	Simple
38	68	Female	R ACA	yes	3.4028	2.055	1.60901	1.65586	2.11484	22.2301	15.3496	3.35658	0.078914	26.9058	0.927163	0.00174707	Bifurcation	Regular	Stable	Simple
			R C5	no	1.95	2.396	3.4874	0.813856	0.559156	13.4644	5.316	2.27327	0.0699612	0.0855099	0.942315	0.00439597	Lateral	Regular	Stable	Simple
39	64	Female	L C6	yes	8.657	6.52	4.2966	1.32776	2.01485	195.451	305.949	2.83336	0.0218283	0.2694	0.509212	0.00289	Lateral	Irregular	Unstable	Complex
			L MCA	no	1.6445	2.31	2.552	0.711905	0.644397	7.566	3.8	2.29318	0.164821	0	0.693218	0.00232	Lateral	Regular	Stable	Simple
			BA	no	8.55	5.766	2.6792	1.48283	3.19125	221.806	363.013	3.8544	0.00301514	3.3418	0.691794	0.0121	Lateral	Irregular	Unstable	Complex
40	65	Female	R C7	yes	4.492	3.815	3.4128	1.17746	1.31622	48.5246	33.137	2.81717	0.0148996	3.8984	0.487175	0.00316166	Lateral	Irregular	Unstable	Complex
			L C7	no	4.055	4.395	3.275	0.922639	1.23817	56.4174	45.899	3.11655	0.038041	0.06318	0.857811	0.00187761	Lateral	Regular	Stable	Simple
41	53	Female	R MCA	yes	9.3775	2.97	2.256	3.15741	4.15669	233.14	322.695	4.96521	0.00231786	26.1	0.432764	0.0243412	Bifurcation	Irregular	Unstable	Complex
			L MCA	no	3.105	4.589	2.83	0.676618	1.09717	38.8117	30.983	3.67214	0.0201381	0	1.01847	0.0171596	Bifurcation	Regular	Stable	Simple
42	58	Female	R C7	yes	4.7665	3.08	3.398	1.54756	1.40274	39.2615	27.7138	4.07158	0.017083	2.83	0.563944	0.00498627	Bifurcation	Irregular	Stable	Complex
			L C7	no	6.11	3.992	2.8	1.53056	2.18214	74.6937	69.2202	3.53352	0.00662056	9.23	0.606659	0.0141682	Bifurcation	Irregular	Stable	Complex
43	58	Male	R C7	yes	5.5739	2.96	3.1986	1.88307	1.74261	63.8668	43.2266	2.52914	0.00272932	18.67	0.315838	0.021398	Lateral	Irregular	Unstable	Complex
			L C7	no	5.0273	4.259	2.9	1.18039	1.73355	54.8897	44.0834	2.5525	0.0102414	2.075	0.733707	0.006832	Lateral	Irregular	Stable	Simple
44	72	Female	L C7	yes	4.9758	4.655	4.06	1.06892	1.22557	58.5919	69.2513	3.15309	0.00804562	2.56	0.601268	0.09528	Bifurcation	Regular	Stable	Simple
			R C7	no	2.8177	3.953	4.053	0.7128	0.695213	24.9027	16.4788	2.32841	0.0280634	0.00476	0.76162	0.00748	Lateral	Regular	Stable	Simple
45	55	Female	R MCA	yes	3.4618	3.3328	2.58887	1.03871	1.33719	44.4143	31.6974	3.8444	0.0108629	0.14851	0.384719	0.0109922	Bifurcation	Regular	Stable	Simple
			R C7	no	2.972	3.412	4.4336	0.871043	0.670336	28.0842	20.6622	3.3965	0.0478113	0.0864942	0.846181	0.0144795	Bifurcation	Regular	Stable	Simple
46	67	Female	L ACA (1)	yes	7.0569	5.166	2.01	1.36603	3.5109	158.279	194.018	3.62689	0.00045413	37.02	0.231717	0.00876297	Lateral	Irregular	Unstable	Complex
			L ACA (2)	no	4.178	2.958	2.01	1.41244	2.07861	44.5663	26.61	2.33346	0.00203962	62.9031	0.18676	0.009192	Lateral	Irregular	Stable	Simple
			L ACoA	no	2.43	2.8924	2.102	0.840133	1.15604	22.6457	12.869	3.44479	0.0677998	0	0.952801	0.00271337	Bifurcation	Regular	Stable	Simple
			L MCA	no	2.985	3.65	2.45	0.817808	1.21837	31.2698	16.8838	4.7391	0.00243891	6.2999	0.628382	0.0741	Lateral	Regular	Stable	Simple
			R MCA	no	2.514	3.245	2.369	0.77473	1.06121	20.6311	12.0018	3.51243	0.0414891	0.026058	0.972312	0.007445	Bifurcation	Regular	Stable	Simple
47	56	Female	L C6	yes	8.135	4.62	5.112	1.76082	1.59135	144.733	146.83	2.59268	0.00203352	23.6646	0.397059	0.0143382	Lateral	Irregular	Unstable	Complex
			R C6	no	1.922	3.05	3.833	0.630164	0.501435	15.6326	8.62	3.07944	0.0394485	0	0.929082	0.0020406	Lateral	Regular	Stable	Simple
			R C7	no	3.56	4.019	3.645	0.885792	0.97668	33.4686	29.68	3.07127	0.00218694	12.099	0.62224	0.0429141	Bifurcation	Regular	Stable	Simple
48	46	Female	L MCA	yes	4.256	1.725	1.875	2.46725	2.26987	27.2144	10.746	2.25642	0.00170083	57.007	0.24607	0.00441204	Lateral	Irregular	Stable	Simple
			R C6	no	2.242	3.446	3.418	0.650609	0.655939	18.0842	12.11	2.28431	0.0104875	0	0.701679	0.0115963	Lateral	Regular	Stable	Simple
			R C4	no	3.5025	3.182	5.0437	1.10072	0.694431	31.6651	20.04	4.8822	0.0247633	0.265565	0.88512	0.00393473	Lateral	Regular	Stable	Simple
49	62	Female	L C7	yes	4.558	3.25	3.195	1.40246	1.4266	43.5555	34.27	2.77837	0.00402196	0.667215	0.628872	0.0412077	Bifurcation	Regular	Stable	Simple
			R C7	no	4.375	4.993	3.849	0.876227	1.13666	69.7996	60.35	2.42521	0.0368734	0.15759	0.758868	0.0197618	Lateral	Regular	Stable	Simple
50	73	Female	R C7	yes	6.733	4.859	3.28	1.38568	2.05274	156.014	182.601	2.84314	0.00530923	5.39	0.432514	0.00273709	Bifurcation	Irregular	Unstable	Complex
			L C7	no	5.611	3.54	3.2	1.58503	1.75344	73.4738	75.122	4.94086	0.052227	0	0.982709	0.00477701	Bifurcation	Regular	Stable	Simple
51	68	Male	L MCA	yes	9.138	5.215	3.4458	1.75225	2.65192	170.056	256.242	2.29725	0.0015769	3.0604	0.444251	0.0567202	Bifurcation	Irregular	Unstable	Complex
			R MCA	no	6.855	5.645	3.329	1.21435	2.05918	144.063	188.498	3.35484	0.00329797	8.6714	0.317328	0.0109189	Bifurcation	Regular	Stable	Simple
52	44	Female	R C7	yes	4.3361	2.8986	2.9943	1.49593	1.44812	41.2282	23.8975	1.50022	0.00891847	44.8792	0.24319	0.00960413	Lateral	Irregular	Unstable	Complex
			R MCA	no	3.18	2.91	2.23567	1.09278	1.42239	29.292	26.1912	2.9014	0.0958961	0.0199229	0.976201	0.00864882	Bifurcation	Regular	Stable	Simple
			L C7	no	2.243	2.447	2.77	0.916633	0.809747	12.6034	4.72	3.74483	0.00150736	11.997	0.781378	0.00834036	Lateral	Irregular	Stable	Simple
53	55	Female	L C7	yes	7.289	3.208	2.287	2.27213	3.18714	81.7916	59.25	2.57003	0.00245829	37.9193	0.352001	0.00340167	Bifurcation	Irregular	Unstable	Complex
			R C6	no	1.77	2.895	3.152	0.611399	0.561548	18.3548	7.912	2.95511	0.0854566	0.0054877	0.996481	0.0019769	Lateral	Regular	Stable	Simple
54	57	Female	L C7	yes	10.21	7.28	1.72	1.40247	5.93605	262.755	415.27	4.60759	0.00280647	0.944545	0.578737	0.00754543	Lateral	Irregular	Unstable	Complex
			R C7	no	3.955	4.255	2.068	0.929495	1.91248	46.531	34.061	3.09521	0.00621154	0.3155	0.830263	0.00747461	Lateral	Regular	Unstable	Complex
55	61	Female	L ACoA	yes	4.333	2.918	2.469	1.48492	1.75496	30.5223	21.1515	2.04969	0.00725072	20.103	0.234841	0.00181624	Bifurcation	Irregular	Stable	Simple
			L C6	no	1.083	2.96	4.553	0.365878	0.237865	9.41044	4.665	2.50189	0.128488	0	1.01676	0.0005387	Lateral	Regular	Stable	Simple
56	76	Female	R C7	yes	10.355	9.0028	5.146	1.1502	2.01224	372.746	782.459	2.72864	0.0250247	0.07264	0.642064	0.0117934	Bifurcation	Irregular	Unstable	Complex
			R ACoA	no	3.655	3.549	3.038	1.02987	1.20309	31.7165	25.58	2.91992	0.0306937	0.844	0.703629	0.00319385	Bifurcation	Irregular	Stable	Simple
			L C7	no	3.834	5.097	4.09	0.752207	0.937408	33.6154	49.832	4.49511	0.160194	0.3583	1.18104	0.00341174	Bifurcation	Regular	Stable	Simple
57	54	Female	BA	yes	4.355	3.35	2.784	1.3	1.5643	52.1864	40.449	4.8054	0.0221684	1.531	0.872563	0.037	Bifurcation	Irregular	Unstable	Complex
			L C7	no	2.856	2.986	4.1292	0.956463	0.691659	26.2887	14.4256	2.35007	0.00103859	32.924	0.350959	0.0147	Lateral	Regular	Stable	Simple
58	59	Male	R ACoA	yes	7.573	5.092	3.125	1.48723	2.42336	116.858	137.28	2.76535	0.0195285	0.8187	0.662669	0.059258	Bifurcation	Regular	Stable	Simple
			R C7	no	2.96	3.62	4.93	0.81768	0.600406	31.7502	21.34	3.42355	0.0444582	0.095452	0.871899	0.00777259	Lateral	Regular	Stable	Simple
59	59	Female	R C7	yes	6.294	4.415	3.45	1.42559	1.82435	98.59	93.593	2.21446	0.0039511	0.9533	0.439394	0.020121	Lateral	Irregular	Unstable	Complex
			BA	no	1.789	3.36	3.01	0.53244	0.594352	18.1184	10.876	2.83022	0.177326	0	0.943961	0.0006936	Bifurcation	Regular	Stable	Simple
			R PCA	no	1.65	3.13	1.924	0.527157	0.857588	14.2566	6.967	2.95137	0.215627	0	1.02287	0.002383	Lateral	Regular	Stable	Simple
60	58	Female	R MCA	yes	7.732	2.702	1.523	2.86158	5.07682	115.892	120.67	3.21755	0.00792949	0.64725	0.683696	0.00836512	Bifurcation	Irregular	Unstable	Complex
			R C6	no	2.512	3.501	2.2524	0.717509	1.11525	24.6234	15.34	2.78675	0.0420905	0	0.897538	0.00854059	Lateral	Regular	Stable	Simple
			R C6	no	2.53	3.549	2.2524	0.712877	1.12325	25.0665	15.72	2.59909	0.0344312	0	0.939744	0.00478016	Lateral	Regular	Stable	Simple
61	64	Female	R C7	yes	6.038	4.29	3.39	1.40746	1.78112	78.1067	63.762	2.4704	0.00562407	10.91	0.347282	0.052159	Bifurcation	Regular	Stable	Simple
			L C7	no	2.572	3.629	3.55	0.708735	0.724507	27.6	15.1848	4.04872	0.010377	0	0.94744	0.00857516	Bifurcation	Regular	Stable	Simple
62	78	Male	L ACoA	yes	9.5786	7.285	3.336	1.31484	2.87128	253.214	401.714	2.75325	0.00161757	9.4094	0.45784	0.148854	Bifurcation	Irregular	Unstable	Complex
			L C7	no	10.3953	9.112	5.032	1.14084	2.06584	216.131	412.356	3.2543	0.0100179	0.71994	0.832795	0.0210699	Lateral	Irregular	Unstable	Complex
			L C6	no	2.269	3.753	5.772	0.604583	0.393105	27.3286	15.986	3.29843	0.0417985	0.003889	1.11851	0.00868526	Lateral	Regular	Stable	Simple
63	60	Female	L ACoA	yes	7.156	3.93	2.79	1.82087	2.56487	113.044	118.58	3.50594	0.0178945	0.91629	0.443331	0.007598	Bifurcation	Irregular	Unstable	Complex
			L C7	no	2.657	3.255	3.91	0.816283	0.67954	26	14.1196	2.08326	0.0390183	0.38878	0.586211	0.0026785	Lateral	Regular	Stable	Simple
64	40	Female	L ACoA	yes	2.124	1.86	2.37	1.14194	0.896203	12.2528	4.3614	2.15425	0.0138011	6.0475	0.246636	0.002242	Bifurcation	Regular	Stable	Simple
			R C6	no	3.234	3.045	3.33	1.06207	0.971171	25.3423	16.188	2.63863	0.0222268	0.1431	0.96218	0.002044	Bifurcation	Regular	Stable	Simple
65	28	Female	L C7	yes	10.85	5.305	3.544	2.04524	3.06151	257.787	355.358	3.43736	0.000788894	12.677	0.332826	0.0454154	Lateral	Irregular	Unstable	Complex
			R C7	no	1.364	2.21	3.086	0.617195	0.441996	5.93316	3.158	1.65042	0.0230252	0.1106	0.59273	0.0223321	Bifurcation	Regular	Stable	Simple
66	75	Female	R MCA	yes	9.532	6.235	2.26	1.52879	4.2177	197.675	268.04	4.08837	0.000243967	9.4322	0.632924	0.0198165	Bifurcation	Irregular	Unstable	Complex
			R ACA	no	3.565	4.953	2.562	0.719766	1.39149	63.2499	58.465	3.96643	0.126848	0.009376	1.00543	0.00616094	Lateral	Regular	Stable	Simple
67	62	Female	R C7	yes	2.2368	2.7694	3.3704	0.807684	0.66366	12.7064	6.494	2.7718	0.028104	1.09934	0.725556	0.028925	Bifurcation	Regular	Stable	Simple
			R MCA	no	2.6958	3.685	2.4486	0.73156	1.10096	29.8578	17.3857	3.09461	0.035297	0	0.768348	0.00800565	Bifurcation	Regular	Unstable	Complex
68	71	Male	R C7	yes	7.6652	3.88	2.3816	1.97557	3.21851	119.796	126.238	3.17298	0.013083	0.7715	0.688606	0.0193226	Lateral	Irregular	Unstable	Complex
			L C7	no	2.455	3.159	2.9	0.777145	0.846552	24.8268	15.626	3.22973	0.0738883	0	0.984804	0.0013481	Bifurcation	Regular	Stable	Simple
69	59	Male	R ACoA	yes	7.6381	3.8992	2.5512	1.95889	2.99392	92.167	77.4628	2.60298	0.0050562	5.24485	0.471472	0.00548242	Bifurcation	Irregular	Unstable	Complex
			R C7	no	2.5723	3.655	3.8101	0.703776	0.675127	29.3683	16.4239	2.96053	0.230474	0	1.05667	0.00118837	Lateral	Regular	Stable	Simple
